# Supplementary material for: One the genus Tocama Reitter (Coleoptera, Scarabaeidae, Melolonthinae), with descriptions of two new species from Indochina
Source: Zookeys. 2012 Mar 23;(177):37–48. doi: 10.3897/zookeys.177.2482 (PMC3317616; doi:10.3897/zookeys.177.2482)
Supplement: XML Treatment for Tocama procera [file zookeys.177.2482-treatment2.xml]

<!DOCTYPE tp:taxon-treatment
  PUBLIC "-//TaxonX//DTD Taxonomic Treatment Publishing DTD v0 20100105//EN" "tax-treatment-NSO.dtd">
<tp:taxon-treatment xmlns:tp="http://www.plazi.org/taxpub"><tp:treatment-meta><mixed-citation publication-type="journal"><person-group><name><surname>Li</surname><given-names>Chun-Lin</given-names></name><name><surname>Wang</surname><given-names>Chuan-Chan</given-names></name><name><surname>Keith</surname><given-names>Denis</given-names></name><name><surname>Yang</surname><given-names>Ping-Shih</given-names></name></person-group><article-title>One the genus 
                    <italic>Tocama</italic> Reitter (Coleoptera, Scarabaeidae, Melolonthinae), with descriptions of two new species from Indochina</article-title><source>Zookeys</source><day>23</day><month>3</month><year>2012</year><volume>2012</volume><issue>177</issue><fpage>37</fpage><lpage>48</lpage><pub-id pub-id-type="doi">10.3897/zookeys.177.2482</pub-id></mixed-citation></tp:treatment-meta><tp:nomenclature><tp:taxon-name>
                        <tp:taxon-name-part taxon-name-part-type="genus">Tocama</tp:taxon-name-part>
                        <tp:taxon-name-part taxon-name-part-type="species">procera</tp:taxon-name-part>
                        <object-id xmlns:xlink="http://www.w3.org/1999/xlink" xlink:type="simple">urn:lsid:zoobank.org:act:D919D097-59ED-48B3-8A01-45725D1EB6FD</object-id>
                    		<object-id xmlns:xlink="http://www.w3.org/1999/xlink" xlink:type="simple">http://species-id.net/wiki/Tocama_procera</object-id>
                    </tp:taxon-name><tp:taxon-authority>Li &amp; Keith</tp:taxon-authority><tp:taxon-status xmlns:xlink="http://www.w3.org/1999/xlink" xlink:type="simple">sp. n.</tp:taxon-status><xref ref-type="fig" rid="F1">Figs 2, 3</xref><xref ref-type="fig" rid="F2">5</xref><xref ref-type="fig" rid="F3">7</xref><xref ref-type="fig" rid="F4">9</xref><xref ref-type="fig" rid="F5">13–15</xref><xref ref-type="fig" rid="F6">17</xref></tp:nomenclature><tp:treatment-sec sec-type="Holotype"><title>Holotype</title><p>♂. VIETNAM: Vinh Phu//Tam Dao//19–21/V/1995//coll. M. Satô (deposited at the Natural History Museum (BMNH), London, U. K.).</p></tp:treatment-sec><tp:treatment-sec sec-type="Paratypes"><title>Paratypes.</title><p>3 ♂♂ 1 ♀. VIETNAM: Lao Cai province//Sa Pa//May 3–28, 1993//N. Katsura leg. (1♂, deposited in the first author’s collection, CLLI); same locality, 11–14/V/1995// coll. M. Satô (1 ♀, CLLI); same locality, 14. V. 2000// S. Nomura leg. (1♂, deposited at the National Science Museum (NSMT), Tokyo, Japan); Tonkin// Env. de Hoa-Binh// J.Laisi_1902// ex Museo Oberthur (1♂, deposited at the Institut Royal des Sciences Naturelles de Belgique (ISNB), Bruxelles, Belgium)</p></tp:treatment-sec><tp:treatment-sec sec-type="Type locality"><title>Type locality.</title><p>Northern Vietnam: Vinh Phu province, Tam Dao, <named-content xmlns:xlink="http://www.w3.org/1999/xlink" content-type="dwc:verbatimCoordinates" xlink:type="simple">21°46'N, 105°65'E</named-content>.</p></tp:treatment-sec><tp:treatment-sec sec-type="Diagnosis"><title>Diagnosis.</title><p>Based upon the shared characters of the presence of metepimeral maculation (as well as lacking metepisternal maculation (<xref ref-type="fig" rid="F6">Fig. 17</xref>)), apex truncate of the pygydium and shape of the parameres, <italic><tp:taxon-name>Tocama procera</tp:taxon-name></italic> most closely resembles <italic><tp:taxon-name>Tocama laosensis</tp:taxon-name></italic>. <italic><tp:taxon-name>Tocama procera</tp:taxon-name></italic> differs from <italic><tp:taxon-name>Tocama laosensis</tp:taxon-name></italic> by the thickness of the pronotum when viewed laterally (flat in <italic><tp:taxon-name>Tocama laosensis</tp:taxon-name></italic> (<xref ref-type="fig" rid="F2">Fig. 4</xref>), convex in <italic><tp:taxon-name>Tocama procera</tp:taxon-name></italic> (<xref ref-type="fig" rid="F2">Fig. 5</xref>)), the shape of the anterior margin of the mentum (moderately bilobed in <italic><tp:taxon-name>Tocama laosensis</tp:taxon-name></italic>, straight in <italic><tp:taxon-name>Tocama procera</tp:taxon-name></italic>), length<!--PageBreak--> of setae on the anterior and lateral margins of the pronotum to length of those on the disc (2–4 times longer in <italic><tp:taxon-name>Tocama laosensis</tp:taxon-name></italic>, 4–8 times longer in <italic><tp:taxon-name>Tocama procera</tp:taxon-name></italic>), and the form of the basal margin of the elytra between the scutellum and humeral umbone (broadly ridged in <italic><tp:taxon-name>Tocama laosensis</tp:taxon-name></italic> (<xref ref-type="fig" rid="F3">Fig. 6</xref>), feebly ridged in <italic><tp:taxon-name>Tocama procera</tp:taxon-name></italic> (<xref ref-type="fig" rid="F3">Fig. 7</xref>)).</p><fig id="F5" position="float" orientation="portrait"><label>Figures 10–15.</label><caption><p>Male genitalia of <italic><tp:taxon-name>Tocama</tp:taxon-name></italic> spp. <bold>10–12</bold> <italic><tp:taxon-name>Tocama laosensis</tp:taxon-name></italic> sp. n. <bold>13-15</bold> <italic><tp:taxon-name>Tocama procera</tp:taxon-name></italic> sp. n. BP, base of parameres; RPvs, ventroapical swelling of right paramere. Scale bar = 1.5 mm.</p></caption><graphic xmlns:xlink="http://www.w3.org/1999/xlink" xlink:href="ZooKeys-177-037-g005.jpg" position="float" orientation="portrait" xlink:type="simple"/></fig></tp:treatment-sec><tp:treatment-sec sec-type="Description"><title>Description.</title><p>Males(<xref ref-type="fig" rid="F1">Figs 2</xref>, <xref ref-type="fig" rid="F2">5</xref>): BL: 20.3–22.9 mm; BW: 11.4–11.8 mm; CL/BsL=1.16–1.18; PgW/L= 1.25–1.33. Body thick, pronotum convex when viewed laterally (<xref ref-type="fig" rid="F2">Fig. 5</xref>). Head, antennae, pronotum, scutellum and venter of body blackish brown, tarsomeres black, elytra dull castaneous, dorsal surface of body covered with minute, brownish grey setae. <italic>Head</italic>: Surface densely, coarsely punctate, each puncture with a seta, setae on clypeus thinner and shorter than those on vertex. Clypeus rectangular, bordered, emarginated apically; vertex moderately convex, covered with slender, hair-like and robust, scale-like setae, setae becoming longer laterally. Antennal club straight, subequal in length to basal segments. Labrum strongly bilobed at middle, symmetrical, each lobe rounded apically. Mentum with anterior margin straight, surface sparsely setigerous, setae moderately long. Maxillary palpi short, apical palpomere about 2/3 length of antennomere 3. <italic>Pronotum</italic>: Wider than long, widest at base, moderately convex when viewed laterally (<xref ref-type="fig" rid="F2">Fig. 5</xref>); lateral margins well bordered but weakly developed anterior to scutellum; disc densely, evenly punctuate; punctures setigerous, fine, each with small, scale-like seta about 3 times longer than diameter of puncture, anterior and lateral margins with long, hair-like setae sparsely distributed, about 4–8 times longer than those on disc. Scutellum semicircular, surface with punctures and setae similar to those on pronotum. <italic>Elytron</italic>: Widest at middle. Surface rugose with 4 poorly developed, punctate costae between suture and humerus, sutural costa (as costa 1) and costae 2–3 complete, costa 4 vestigial; punctures and setae same as those on disc of pronotum; basal margin of elytra between scutellum and humeral umbone feebly ridged (<xref ref-type="fig" rid="F3">Fig. 7</xref>). <italic>Propygidium</italic>: Surface densely punctuate, punctures setigerous; setae similar to those on disc of pronotum with a row of whitish, more robust setae along apical margin (<xref ref-type="fig" rid="F4">Fig. 8</xref>). <italic>Pygidium</italic>: Lateral margins narrowly flattened. Surface densely punctate, puncture setigerous; setae scale-like, longer and more robust than those on pronotum, sparsely intermixed with long, hair-like setae (about 3–12 times longer than scale-like setae); pygidial apex truncate and concave inwardly along plane of disc (<xref ref-type="fig" rid="F4">Fig. 8</xref>). <italic>Venter</italic>: Prosternal process moderately protruding, reaching base of protrochanter. Mesometasternal process feebly protruding. Metepisternum densely with hair-like setae (<xref ref-type="fig" rid="F6">Fig. 17</xref>). Metepimeron and sides of abdominal sternites 1–6 with maculation consisting of brownish white, scale-like setae. Middle of abdominal sternites 1–4 almost<!--PageBreak--> impunctate with sides densely punctate, punctures setigerous, setae fine, scale-like, sparsely intermixed with hair-like setae 3–15 times longer. <italic>Legs</italic>: Protibia tridentate with basal tooth weakly developed. Pro- and mesofemora flattened, surface setose; hind femur more stout, surface clothed with much shorter, robust setae than those on pro- and mesofemora. Mesotibia with 2 apical spurs equal in length. Metatibia with dorso-apical spur reaching middle of metatarsomere 2; ventral apical spur of metatibia subequal in length to metatarsomere 1. <italic>Parameres</italic>: In lateral view, base of parameres (BP) strongly broadened, ventroapical swelling of right paramere (RPvs) distinctly developed (<xref ref-type="fig" rid="F5">Figs 13, 15</xref>). Middle of lateral margin convex when viewed dorsally (<xref ref-type="fig" rid="F5">Fig. 14</xref>).</p><fig id="F6" position="float" orientation="portrait"><label>Figures 16–17.</label><caption><p>Right metepisternum of <italic><tp:taxon-name>Tocama</tp:taxon-name></italic> spp. <bold>16</bold> <italic><tp:taxon-name>Tocama tonkinensis</tp:taxon-name></italic> <bold>17</bold> <italic><tp:taxon-name>Tocama procera</tp:taxon-name></italic> sp. n.</p></caption><graphic xmlns:xlink="http://www.w3.org/1999/xlink" xlink:href="ZooKeys-177-037-g006.jpg" position="float" orientation="portrait" xlink:type="simple"/></fig><p>Female (<xref ref-type="fig" rid="F1">Fig. 3</xref>). BL: 22.0 mm; BW: 11.0 mm; CL/BsL= 0.63; PgW/L= 1.41. Similar to male except for setae being yellowish brown (brownish grey in males), more robust and denser on elytral apical depressed area, propygidum, pygidium and abdominal sternites; setae on metepisternum and metepimeron scale-like, forming maculation (setae long, hair-like in males, not forming maculation); antennal club 6-segmented (seven segments in males), compact and shorter than basal segments; form of pronotum enlarged anteroposteriorly; propygidium with scale-like setae; surface of pygidium flat, apex rounded, not truncate (<xref ref-type="fig" rid="F4">Fig. 9</xref>); abdomen stouter, with scale-like setae everywhere except central part.</p></tp:treatment-sec><tp:treatment-sec sec-type="Etymology"><title>Etymology.</title><p>The species epithet, <italic>procera</italic>, is Latin for “tall” which refers to the relatively convex pronotum when viewed laterally. The name is a feminine adjective.</p></tp:treatment-sec><tp:treatment-sec sec-type="Remarks"><title>Remarks.</title><p>Based on the collecting records of the type series, <italic><tp:taxon-name>Tocama procera</tp:taxon-name></italic> is geographically restricted to the mid-elevated (1,000–1,600m) montane areas of northern Vietnam where it occurs sympatrically with <italic><tp:taxon-name>Tocama tonkinensis</tp:taxon-name></italic>. However, <italic><tp:taxon-name>Tocama tonkinensis</tp:taxon-name></italic> has the broadest geographical range within the genus, ranging throughout northern Indochina (Vietnam, Laos, and Myanmar) northward to southern China (Yunnan, Guangxi, Guizhou, and Hunan).</p></tp:treatment-sec><tp:treatment-sec><!--Section generated to contain objects referenced in tp:taxon-treatment.--><fig id="F1" position="float" orientation="portrait"><label>Figures 1–3.</label><caption><p>Dorsal habitus of <italic><tp:taxon-name>Tocama</tp:taxon-name></italic> spp. <bold>1</bold> <italic><tp:taxon-name>Tocama laosensis</tp:taxon-name></italic> sp. n., holotype male <bold>2</bold> <italic><tp:taxon-name>Tocama procera</tp:taxon-name></italic> sp. n., holotype male <bold>3</bold> <italic><tp:taxon-name>Tocama procera</tp:taxon-name></italic> sp. n., paratype female.</p></caption><graphic xmlns:xlink="http://www.w3.org/1999/xlink" xlink:href="ZooKeys-177-037-g001.jpg" position="float" orientation="portrait" xlink:type="simple"/></fig><fig id="F2" position="float" orientation="portrait"><label>Figures 4–5.</label><caption><p>Right lateral view of <italic><tp:taxon-name>Tocama</tp:taxon-name></italic> spp. <bold>4</bold> <italic><tp:taxon-name>Tocama laosensis</tp:taxon-name></italic> sp. n., holotype male <bold>5</bold> <italic><tp:taxon-name>Tocama procera</tp:taxon-name></italic> sp. n., holotype male.</p></caption><graphic xmlns:xlink="http://www.w3.org/1999/xlink" xlink:href="ZooKeys-177-037-g002.jpg" position="float" orientation="portrait" xlink:type="simple"/></fig><fig id="F3" position="float" orientation="portrait"><label>Figures 6–7.</label><caption><p>Base of right elytron of <italic><tp:taxon-name>Tocama</tp:taxon-name></italic> spp. <bold>6</bold> <italic><tp:taxon-name>Tocama laosensis</tp:taxon-name></italic> <bold>7</bold> <italic><tp:taxon-name>Tocama procera</tp:taxon-name></italic>. Prm, pronotum; Sc, scutellum; Elyt, elytron.</p></caption><graphic xmlns:xlink="http://www.w3.org/1999/xlink" xlink:href="ZooKeys-177-037-g003.jpg" position="float" orientation="portrait" xlink:type="simple"/></fig><fig id="F4" position="float" orientation="portrait"><label>Figures 8–9.</label><caption><p>Right oblique view of pygidium of <italic><tp:taxon-name>Tocama procera</tp:taxon-name></italic> <bold>8</bold> holotype male. <bold>9</bold> paratype female.</p></caption><graphic xmlns:xlink="http://www.w3.org/1999/xlink" xlink:href="ZooKeys-177-037-g004.jpg" position="float" orientation="portrait" xlink:type="simple"/></fig></tp:treatment-sec></tp:taxon-treatment>
