# Supplementary material for: One the genus Tocama Reitter (Coleoptera, Scarabaeidae, Melolonthinae), with descriptions of two new species from Indochina
Source: Zookeys. 2012 Mar 23;(177):37–48. doi: 10.3897/zookeys.177.2482 (PMC3317616; doi:10.3897/zookeys.177.2482)
Supplement: XML Treatment for Tocama tonkinensis [file zookeys.177.2482-treatment3.xml]

<!DOCTYPE tp:taxon-treatment
  PUBLIC "-//TaxonX//DTD Taxonomic Treatment Publishing DTD v0 20100105//EN" "tax-treatment-NSO.dtd">
<tp:taxon-treatment xmlns:tp="http://www.plazi.org/taxpub"><tp:treatment-meta><mixed-citation publication-type="journal"><person-group><name><surname>Li</surname><given-names>Chun-Lin</given-names></name><name><surname>Wang</surname><given-names>Chuan-Chan</given-names></name><name><surname>Keith</surname><given-names>Denis</given-names></name><name><surname>Yang</surname><given-names>Ping-Shih</given-names></name></person-group><article-title>One the genus 
                    <italic>Tocama</italic> Reitter (Coleoptera, Scarabaeidae, Melolonthinae), with descriptions of two new species from Indochina</article-title><source>Zookeys</source><day>23</day><month>3</month><year>2012</year><volume>2012</volume><issue>177</issue><fpage>37</fpage><lpage>48</lpage><pub-id pub-id-type="doi">10.3897/zookeys.177.2482</pub-id></mixed-citation></tp:treatment-meta><tp:nomenclature><tp:taxon-name>
                        <tp:taxon-name-part taxon-name-part-type="genus">Tocama</tp:taxon-name-part>
                        <tp:taxon-name-part taxon-name-part-type="species">tonkinensis</tp:taxon-name-part>
                    </tp:taxon-name><tp:taxon-authority>(Moser, 1913)</tp:taxon-authority><tp:taxon-status xmlns:xlink="http://www.w3.org/1999/xlink" xlink:type="simple">comb. n.</tp:taxon-status><tp:nomenclature-citation-list><tp:nomenclature-citation><tp:taxon-name>Hoplosternus tonkinensis</tp:taxon-name><comment><xref ref-type="bibr" rid="B8">Moser 1913</xref>: 290. Original combination</comment></tp:nomenclature-citation><tp:nomenclature-citation><tp:taxon-name>Hoplosternus pygidialis</tp:taxon-name><comment> Moser, 1915: 589, <bold>syn. n.</bold></comment></tp:nomenclature-citation><tp:nomenclature-citation><tp:taxon-name>Tocama atra atra</tp:taxon-name><comment> Keith, 2006: 225, <bold>syn. n.</bold></comment></tp:nomenclature-citation><tp:nomenclature-citation><tp:taxon-name>Tocama atra reichenbachi</tp:taxon-name><comment> Keith, 2007: 338, <bold>syn. n.</bold></comment></tp:nomenclature-citation></tp:nomenclature-citation-list></tp:nomenclature><tp:treatment-sec sec-type="Distribution"><title>Distribution.</title><p>China; Vietnam; Laos (new country record with a male collected in Mt. Phu Pan, Houaphan province, Laos, in the first author’s collections); Myanmar (new country record with two females collected nearby Putao, Kachin state, Myanmar, in the first author’s collections)</p></tp:treatment-sec><tp:treatment-sec sec-type="Remarks"><title>Remarks.</title><p><xref ref-type="bibr" rid="B8">Moser (1913)</xref> described <italic><tp:taxon-name>Hoplosternus tonkinensis</tp:taxon-name></italic> based from a female (labeled as “Tonkin [presently northern Vietnam] Montes Manson April. Mai 2–3000’ H Fruhstorfer (printed) // Hoplosternus tonkinensis Type Mos (handwritten)”, currently deposited at Museum für Naturkunde der Humboldt Universitat (ZMHB)), <!--PageBreak-->Berlin, Germany). Subsequently, he described <italic><tp:taxon-name>Hoplosternus pygidialis</tp:taxon-name></italic> Moser, 1915, from a male (labeled as “Kiautschou [Guizhou Province] China (printed)// Hoplosternus pygidialis Type Mos (handwritten), deposited at ZMHB). We examined both type specimens and found that they share series of characters of pronotum shape, punctuation, setation, and male genitalia shape; these characters clearly indicate that the specimens are members of <italic><tp:taxon-name>Tocama</tp:taxon-name></italic>. Moreover, having examined large number of <italic><tp:taxon-name>Tocama tonkinensis</tp:taxon-name></italic> specimens (45 males and 43 females) from Indochina and China, we found that the sexual dimorphism of the species is particularly distinct in the shape of the pygidium, which might be the reason of separation for the previous two species by Julius Moser. We conclude that these two type specimens are conspecific.</p><p>Additionally, the intraspecific variation of <italic><tp:taxon-name>Tocama tonkinensis</tp:taxon-name></italic> is significant in body color. There are two main forms of body color, black and castaneous, that led <xref ref-type="bibr" rid="B4">Keith (2006</xref>, 2007) to separation of <italic><tp:taxon-name>Tocama atra atra</tp:taxon-name></italic> (black form) and <italic><tp:taxon-name>Tocama atra reichenbachi</tp:taxon-name></italic> (castaneous form). We consider that they are all within the variability of <italic><tp:taxon-name>Tocama tonkinensis</tp:taxon-name></italic> based on the examination of the type series of <italic><tp:taxon-name>Tocama atra atra</tp:taxon-name></italic> and <italic><tp:taxon-name>Tocama atra reichenbachi</tp:taxon-name></italic> (see also <xref ref-type="fig" rid="F2">Figs 5</xref>–<xref ref-type="fig" rid="F3">6</xref> in <xref ref-type="bibr" rid="B4">Keith (2006)</xref> for the shape of male genitalia). Accordingly, we herein transfer <italic><tp:taxon-name>Hoplosternus tonkinensis</tp:taxon-name></italic> to <italic><tp:taxon-name>Tocama</tp:taxon-name></italic> and synonymize the names <italic><tp:taxon-name>Hoplosternus pygidialis</tp:taxon-name></italic>, <italic><tp:taxon-name>Tocama atra atra</tp:taxon-name></italic> and <italic><tp:taxon-name>Tocama atra reichenbachi</tp:taxon-name></italic> with <italic><tp:taxon-name>Tocama tonkinensis</tp:taxon-name></italic>.</p></tp:treatment-sec><tp:treatment-sec><!--Section generated to contain objects referenced in tp:taxon-treatment.--><fig id="F2" position="float" orientation="portrait"><label>Figures 4–5.</label><caption><p>Right lateral view of <italic><tp:taxon-name>Tocama</tp:taxon-name></italic> spp. <bold>4</bold> <italic><tp:taxon-name>Tocama laosensis</tp:taxon-name></italic> sp. n., holotype male <bold>5</bold> <italic><tp:taxon-name>Tocama procera</tp:taxon-name></italic> sp. n., holotype male.</p></caption><graphic xmlns:xlink="http://www.w3.org/1999/xlink" xlink:href="ZooKeys-177-037-g002.jpg" position="float" orientation="portrait" xlink:type="simple"/></fig><fig id="F3" position="float" orientation="portrait"><label>Figures 6–7.</label><caption><p>Base of right elytron of <italic><tp:taxon-name>Tocama</tp:taxon-name></italic> spp. <bold>6</bold> <italic><tp:taxon-name>Tocama laosensis</tp:taxon-name></italic> <bold>7</bold> <italic><tp:taxon-name>Tocama procera</tp:taxon-name></italic>. Prm, pronotum; Sc, scutellum; Elyt, elytron.</p></caption><graphic xmlns:xlink="http://www.w3.org/1999/xlink" xlink:href="ZooKeys-177-037-g003.jpg" position="float" orientation="portrait" xlink:type="simple"/></fig></tp:treatment-sec><ref-list><ref id="B8"><mixed-citation xmlns:xlink="http://www.w3.org/1999/xlink" xlink:type="simple"><person-group><name name-style="western"><surname>Moser</surname><given-names>J</given-names></name></person-group> (<year>1913</year>)<article-title> Beitrag zur kenntnis der Melolonthiden (Col.).</article-title><source>Deutsche Entomologische Zeitschrift </source><volume>1913</volume>: <fpage>271</fpage>-<lpage>297</lpage>.</mixed-citation></ref><ref id="B4"><mixed-citation xmlns:xlink="http://www.w3.org/1999/xlink" xlink:type="simple"><person-group><name name-style="western"><surname>Keith</surname><given-names>D</given-names></name></person-group> (<year>2006</year>)<article-title> Sur le genre <italic>Tocama</italic> Reitter, 1902 (Col. Scarabaeoidea Melolonthidae Melolonthinae).</article-title><source>Lambillionea </source><volume>106</volume>: <fpage>223</fpage>-<lpage>229</lpage>.</mixed-citation></ref></ref-list></tp:taxon-treatment>
